# Supplementary material for: Targeted amplification-based whole genome sequencing of Monkeypox virus in clinical specimens
Source: Microbiol Spectr. 2023 Dec 4;12(1):e02979-23. doi: 10.1128/spectrum.02979-23 (PMC10783113; doi:10.1128/spectrum.02979-23)
Supplement: Supplemental tables — Tables S1, S2, and S3. [file spectrum.02979-23-s0002.xlsx]

## Sheet: Table S1
Supplementary Table 1. Primers for the targeted tile amplification of Monkeypox virus genome.
No.	Primer name	Pool	Sequence (5'------->3')	Position to reference (ON694331.1)	Amplicon size (bp)***	Primer concentration
						(µM)
1	MPXV_5000_1_F	1	TGTGAGACCCATCGAAGAGAGA	341-362	4887	0.02
2	MPXV_5000_1_R	1	ACAAAAACAAGCATGCTTCCCA	5206-5227		0.02
3	MPXV_5000_2_F	2	GTTAACGATGCGCACAATCTCG	4721-4742	5196	0.02
4	MPXV_5000_2_R	2	AAGCCCGAAATCGATTAGCCAA	9895-9916		0.02
5	MPXV_5000_1_F*	2	TGTGAGACCCATCGAAGAGAGA	341-362		0.02
6	MPXV_5000_3_F	1	CCGATCGGTAATTGTCTCTGCC	9533-9554	4914	0.02
7	MPXV_5000_3_R	1	TCAAATGTATGATTAGGGAAGGAGCT	14421-14446		0.02
8	MPXV_5000_4_F**	2	TCTGGTATACATGCATGTGCCA	14041-14062	5026	0.04
9	MPXV_5000_4_R**	2	GTGACATCCGATCCAGGAACTT	19045-19066		0.04
10	MPXV_5000_5_F	1	TCGGATGATGATATCACTGTTTCCA	18628-18652	5073	0.02
11	MPXV_5000_5_R	1	TCCCTTCTCTTCATTCCGGACA	23679-23700		0.02
12	MPXV_5000_6_F	2	AGTGAGTTCGGCGACAAAGTAC	23186-23207	5253	0.02
13	MPXV_5000_6_R	2	AGATCAATGATGGAGTCGCGAC	28304-28325		0.02
14	MPXV_Alt2-6R*	2	ACCGTATAGCGACATCATCG	28419-28438		0.02
15	MPXV_5000_7_F	1	CCAGAATGTTCACCAGCTCCAT	27986-28007	4894	0.02
16	MPXV_5000_7_R	1	TCGCGCTTAATGGTTCTACACC	32858-32879		0.02
17	MPXV_5000_8_F	2	GGGCACGGAAGATGCATTATCA	32554-32575	4966	0.02
18	MPXV_5000_8_R	2	TGACTTGAACGCAGTCACAACA	37498-37519		0.02
19	MPXV_5000_9_F	1	GGAGTAGGACGTCTAGCCAGTA	37147-37168	4827	0.02
20	MPXV_5000_9_R	1	AAAACGGCATGTAGGCATCACT	41952-41973		0.02
21	MPXV_5000_10_F	2	CCCTGATATTAATACCCCTGCCG	41481-41503	5081	0.02
22	MPXV_5000_10_R	2	TACTCCTCCTCGTTGGTCTACG	46540-46561		0.02
23	MPXV_5000_11_F	1	AGCTGCATTATTTTTAGCATCTCGT	46219-46243	4891	0.02
24	MPXV_5000_11_R	1	TCGTTTGTTGGAAGGGCAGAAA	51088-51109		0.02
25	MPXV_5000_12_F	2	TAGGCAATGTAACGCGTCTGTT	50568-50589	5556	0.02
26	MPXV_5000_12_R	2	GGACACTACATCGAGAAGACGC	55636-55657		0.02
27	MPXV_12Alt-R*	2	TGTTGTCAGACGTACCATGCTG	56102-56123		0.02
28	MPXV_5000_13_F	1	TAACTCCGAGGCACATACATCG	55201-55222	5069	0.02
29	MPXV_5000_13_R	1	CCAAGTAGTTAACCCGCATCTCC	60247-60269		0.02
30	MPXV_5000_14_F	2	CGCTAGATGCTGTAGGTCTTGG	59713-59734	5028	0.02
31	MPXV_5000_14_R	2	TTGTAACGGATATGTGGTGGAGAA	64717-64740		0.02
32	MPXV_5000_15_F	1	GGCTCCTCTCTCAGGCTCTATT	64365-64386	4921	0.02
33	MPXV_5000_15_R	1	AACACGGCCGTATATACTTGGAA	69263-69285		0.02
34	MPXV_5000_16_F	2	TGAGCACTAGAAACGGTCGATG	68807-68828	5158	0.02
35	MPXV_5000_16_R	2	CCGTTTAGGGAGCTCAACACTT	73943-73964		0.02
36	MPXV_5000_17_F	1	TTAGTCAGCATCAGCATTTGGC	73611-73632	4925	0.02
37	MPXV_5000_17_R	1	CAGGATCTATTGCGGTGGTAGC	78514-78535		0.02
38	MPXV_5000_18_F	2	GCTAATCTAGCGTGTGAAGACGA	78024-78046	5142	0.02
39	MPXV_5000_18_R	2	CCAAGTAGTCCGCCTCTAAAGC	83144-83165		0.02
40	MPXV_5000_19_F	1	ATTCATGGAGCCCCCGTTTATG	82619-82640	5190	0.02
41	MPXV_5000_19_R	1	GAAGAGCTTCCGTTATCCGCAT	87787-87808		0.02
42	MPXV_5000_20_F	2	ACAAACACGTCACTGTCTGGTA	87351-87372	5045	0.02
43	MPXV_5000_20_R	2	AGATTGAGCGCCAGATCCTAGA	92374-92395		0.02
44	MPXV_5000_21_F	1	ACCGCCATTGATTACGTTGACA	92011-92032	4914	0.02
45	MPXV_5000_21_R	1	ACGAAATAAACCCTGGTTCCCA	96903-96924		0.02
46	MPXV_5000_22_F	2	TTACAGAATGCGGTGCCATTCA	96502-96523	4960	0.02
47	MPXV_5000_22_R	2	TGTCTGCGCCATTTGATTCAGT	101440-101461		0.02
48	MPXV_5000_23_F	1	GAAGTCTCCGCCGTTCTAATGG	100940-100961	5012	0.02
49	MPXV_5000_23_R	1	TGCCGACCGACATGTTAAAACT	105930-105951		0.02
50	MPXV_5000_24_F	2	TGGCGCTATCTTTCAACCAACT	105535-105556	4882	0.02
51	MPXV_5000_24_R	2	GCTCGAGAACGCGTATGTACAT	110395-110416		0.02
52	MPXV_5000_25_F	1	ATGGTGCAGCCTGAAGTTTCAT	109998-110019	5048	0.02
53	MPXV_5000_25_R	1	ACAAATGGAACGCATCAAGGGA	115024-115045		0.02
54	MPXV_5000_26_F	2	TCCCCAAAGGATCAATGCATGTAA	114576-114599	5035	0.02
55	MPXV_5000_26_R	2	ACCTTCGTTCATCCGTTCGATG	119589-119610		0.02
56	MPXV_5000_27_F	1	CGGGGTTGATCTTGTGCTGTTA	119075-119096	5131	0.02
57	MPXV_5000_27_R	1	GGTTCAACTTCTACGAAATCGCC	124183-124205		0.02
58	MPXV_5000_28_F	2	CACAGTGTTGCCATTACCTCCA	123734-123755	5015	0.02
59	MPXV_5000_28_R	2	AATGCCGTAGCCATGAGTACAT	128727-128748		0.02
60	MPXV_5000_29_F**	1	TGAGCACTACAGTCAGGTCCAA	128403-128424	4996	0.04
61	MPXV_5000_29_R**	1	GTCGAAAAGGAGCTGGAACGAT	133377-133398		0.04
62	MPXV_5000_30_F	2	ACAAGCGATTTCACGTTCCAGA	133060-133081	4832	0.02
63	MPXV_5000_30_R	2	GATGTACAGACTGGACGGCATC	137870-137891		0.02
64	MPXV_5000_31_F	1	GCCATTGCATTGGAGCTCCTAA	137568-137589	5673	0.02
65	MPXV_5000_31_R	1	GAGTAATAACAAACGCGGCGTC	142346-142367		0.02
66	MPXV_31Alt-F*	1	CGTTCCATAAATTTATAATGTTCGCCATT	137781-137809		0.02
67	MPXV_31Alt-R*	1	ATCCTCCCAGTCTGATTCGCTA	143119-143140		0.02
68	MPXV_5000_32_F	2	AGGTTTAGGAAGTTGTCGGTGC	141823-141844	5050	0.02
69	MPXV_5000_32_R	2	TCAAACAAGTGAACCAGCGTATG	146850-146872		0.02
70	MPXV_5000_33_F	1	ATGCAGTCACATCGTTTACGCA	146379-146400	5004	0.02
71	MPXV_5000_33_R	1	ATCCCTGACAAGTTCCTGGAGT	151361-151382		0.02
72	MPXV_5000_34_F	2	CAGAATCAGTTGCCGTTCTGGA	150966-150987	5089	0.02
73	MPXV_5000_34_R	2	TCTCCAAACATCTACCACGCAC	156033-156054		0.02
74	MPXV_5000_35_F	1	AATTTACGGCGACTGCTAGGAG	155665-155686	4841	0.02
75	MPXV_5000_35_R	1	CTGCTTCGTTGACCTCATCCAT	160484-160505		0.02
76	MPXV_5000_36_F	2	CGTTAACAGAGAGGCCATCTGG	160184-160204	5029	0.02
77	MPXV_5000_36_R	2	ACCATTTATCTCCAGCATCCAGC	165054-165076		0.02
78	MPXV_36Alt-F*	2	GAGGACCATCTGGTTCAGGA	160048-16667		0.02
79	MPXV_36Alt-R*	2	TCTCCAGCATCCAGCTTCTT	165049-165068		0.02
80	MPXV_5000_37_F	1	GCAGTCGCGAACAACAACAAAA	164620-164641	5125	0.02
81	MPXV_5000_37_R	1	TCACTTTTCCACATATCCAATGTCCT	169719-169744		0.02
82	MPXV_5000_38_F	2	AGTTGGGTGTGGAATCATTGCT	169371-169392	4859	0.02
83	MPXV_5000_38_R	2	TGTATCGCATTCCACCCTTTCC	174200-174221		0.02
84	MPV-38C-F*	2	GTTGGGTGTGGAATCATTGCT	169372-169392		0.02
85	MPV-38C-R*	2	CGCATTCCACCCTTTCCTATAG	174208-174229		0.02
86	MPXV_5000_39_F	1	TCCAACAAACAATTGACGAACGT	173902-173924	4801	0.02
87	MPXV_5000_39_R	1	GTGTTGGGTACGACCGCTTATA	178681-178702		0.02
88	MPXV_5000_40_F	2	ATTTTGGTTGCCGGATCTACGT	178375-178396	5118	0.02
89	MPXV_5000_40_R	2	ACTACGTCCTTTTGCCATTGCA	183267-183288		0.02
90	MPXV-40D-F**	2	CGGAGATGTAGAAATTAAAGCGC	178344-178366		0.04
91	MPXV-40D-R**	2	GGTCGTCGTCTAGTAGCTCC	183442-183461		0.04
92	MPXV_5000_41_F	1	ATGTTAAATCGCGTGCCAGTCT	182825-182846	4943	0.02
93	MPXV_5000_41_R	1	TGATAAGCGACGCCATTCATGT	187746-187767		0.02
94	MPXV_5000_42_F	2	TCGATAAAGACCTCTTGTAATTCGAGT	187383-187409	4931	0.02
95	MPXV_5000_42_R	2	ACCTGCTCGGTTACTTCTGTGT	192292-192313		0.02
96	MPV_7000-82_R*	2	AACTCTAGAGGGTAAGAAAAATCAATCGTTTAT	197160-197192	9809ǂ	0.02
97	MPXV_5000_43_F	1	TGGAGCAAATGTCAACGCAGTA	191855-191876	5062	0.02
98	MPXV_5000_43_R	1	AGCAGTGTCCCCTACATGGATT	196895-196916		0.02
* Primers designed manually compared to all other designed by Primal Scheme.
** Primers had double concentration compared to all other primers.
***For amplicon size, only the longest amplicon is shown.
ǂUnique long primer at the 3’ of the genome to span the inverted repeat region

## Sheet: Table S2
Supplementary Table 2. Reference sequences used for phylogenomic analysis of MPXV genomes sequenced in this study.
Accession	Region	Country	Division	Date Submitted	Clade	Lineage	Coverage	Frame Shift(s)	Authors	Institution
MG693723	Africa	Nigeria		2018-02-06	IIb	A.3	0.940616	OPG192:84-183,OPG195:128-171	Faye,O., Pratt,C.B., Faye,M., Fall,G., Chitty,J.A., Diagne,M.M., Wiley,M.R., Yinka-Ogunleye,A.F., Aruna,S., Etebu,E.N., Aworabhi,N., Ogoina,D., Numbere,W., Mba,N., Palacios,G., Sall,A.A., Ihekweazu,C., Diagne,M., Palacios,G.F., Sall,A.	USAMRIID, Center for Genome Sciences
MK783028	Africa	Nigeria	Rivers	2019-07-24	IIb	A	0.997931		Yinka-Ogunleye,A., Aruna,O., Dalhat,M., Ogoina,D., McCollum,A., Disu,Y., Mamadu,I., Akinpelu,A., Ahmad,A., Burga,J., Ndoreraho,A., Nkunzimana,E., Manneh,L., Mohammed,A., Adeoye,O., Tom-Aba,D., Silenou,B., Ipadeola,O., Saleh,M., Adeyemo,A., Nwadiutor,I., Aworabhi,N., Uke,P., John,D., Wakama,P., Reynolds,M., Mauldin,M., Doty,J., Wilkins,K., Musa,J., Khalakdina,A., Adedeji,A., Mba,N., Ojo,O., Krause…	NCEZID/DHCPP/PRB, Centers for Disease Control & Prevention (US CDC), USA
MK783029	Africa	Nigeria	Rivers	2019-07-24	IIb	A	0.997891		Yinka-Ogunleye,A., Aruna,O., Dalhat,M., Ogoina,D., McCollum,A., Disu,Y., Mamadu,I., Akinpelu,A., Ahmad,A., Burga,J., Ndoreraho,A., Nkunzimana,E., Manneh,L., Mohammed,A., Adeoye,O., Tom-Aba,D., Silenou,B., Ipadeola,O., Saleh,M., Adeyemo,A., Nwadiutor,I., Aworabhi,N., Uke,P., John,D., Wakama,P., Reynolds,M., Mauldin,M., Doty,J., Wilkins,K., Musa,J., Khalakdina,A., Adedeji,A., Mba,N., Ojo,O., Krause…	NCEZID/DHCPP/PRB, Centers for Disease Control & Prevention (US CDC), USA
MK783031	Africa	Nigeria	Rivers	2019-07-24	IIb	A	0.997936		Yinka-Ogunleye,A., Aruna,O., Dalhat,M., Ogoina,D., McCollum,A., Disu,Y., Mamadu,I., Akinpelu,A., Ahmad,A., Burga,J., Ndoreraho,A., Nkunzimana,E., Manneh,L., Mohammed,A., Adeoye,O., Tom-Aba,D., Silenou,B., Ipadeola,O., Saleh,M., Adeyemo,A., Nwadiutor,I., Aworabhi,N., Uke,P., John,D., Wakama,P., Reynolds,M., Mauldin,M., Doty,J., Wilkins,K., Musa,J., Khalakdina,A., Adedeji,A., Mba,N., Ojo,O., Krause…	NCEZID/DHCPP/PRB, Centers for Disease Control & Prevention (US CDC), USA
MK783032	Africa	Nigeria	Rivers	2019-07-24	IIb	A	0.997946		Yinka-Ogunleye,A., Aruna,O., Dalhat,M., Ogoina,D., McCollum,A., Disu,Y., Mamadu,I., Akinpelu,A., Ahmad,A., Burga,J., Ndoreraho,A., Nkunzimana,E., Manneh,L., Mohammed,A., Adeoye,O., Tom-Aba,D., Silenou,B., Ipadeola,O., Saleh,M., Adeyemo,A., Nwadiutor,I., Aworabhi,N., Uke,P., John,D., Wakama,P., Reynolds,M., Mauldin,M., Doty,J., Wilkins,K., Musa,J., Khalakdina,A., Adedeji,A., Mba,N., Ojo,O., Krause…	NCEZID/DHCPP/PRB, Centers for Disease Control & Prevention (US CDC), USA
MK783033	Africa	Nigeria	Rivers	2019-07-24	IIb	A.3	0.991765		Yinka-Ogunleye,A., Aruna,O., Dalhat,M., Ogoina,D., McCollum,A., Disu,Y., Mamadu,I., Akinpelu,A., Ahmad,A., Burga,J., Ndoreraho,A., Nkunzimana,E., Manneh,L., Mohammed,A., Adeoye,O., Tom-Aba,D., Silenou,B., Ipadeola,O., Saleh,M., Adeyemo,A., Nwadiutor,I., Aworabhi,N., Uke,P., John,D., Wakama,P., Reynolds,M., Mauldin,M., Doty,J., Wilkins,K., Musa,J., Khalakdina,A., Adedeji,A., Mba,N., Ojo,O., Krause…	CDC, NCEZID/DHCPP/PRB
MN648051	Asia	Israel		2019-12-07	IIb	A.1	0.997972		Cohen Gihon,I., Israeli,O., Shifman,O., Erez,N., Melamed,S., Paran,N., Beth-Din,A., Zvi,A.	Biochemistry & Molecular Genetics, Israel Institute for Biological Research, Israel
MT250197	Asia	Singapore		2020-05-12	IIb	A.1	0.985315	OPG047:483,OPG118:16-638,OPG153:370-371,OPG191:167-169	Yong,S.E.F., Ng,O.T., Ho,Z.J.M., Mak,T.M., Marimuthu,K., Vasoo,S., Yeo,T.W., Ng,Y.K., Cui,L., Ferdous,Z., Chia,P.Y., Aw,B.J.W., Manauis,C.M., Low,C.K.K., Chan,G., Peh,X., Lim,P.L., Chow,L.P.A., Chan,M., Lee,V.J.M., Lin,R.T.P., Heng,M.K.D., Leo,Y.S., Octavia,S., Chen,B.B.	National Centre for Infectious Diseases, National Public Health Laboratory
MT903343	Europe	United Kingdom	Great Britain	2020-09-15	IIb	A.1	0.99999		Mauldin,M.R., McCollum,A.M., Nakazawa,Y.J., Mandra,A., Whitehouse,E.R., Davidson,W., Zhao,H., Gao,J., Li,Y., Doty,J., Yinka-Ogunleye,A., Akinpelu,A., Aruna,O., Naidoo,D., Lewandowski,K., Afrough,B., Graham,V., Aarons,E., Hewson,R., Vipond,R., Dunning,J., Chand,M., Brown,C., Cohen-Gihon,I., Erez,N., Shifman,O., Israeli,O., Sharon,M., Schwartz,E., Beth-Din,A., Zvi,A., Mak,T.M., Ng,Y.K., Cui,L., Lin…	National Center for Emerging and Zoonotic Infectious Diseases, Division of High Consequence Pathogens & Pathology, Centers for Disease Control & Prevention (US CDC), USA
MT903344	Europe	United Kingdom	Great Britain	2020-09-15	IIb	A.1	1		Mauldin,M.R., McCollum,A.M., Nakazawa,Y.J., Mandra,A., Whitehouse,E.R., Davidson,W., Zhao,H., Gao,J., Li,Y., Doty,J., Yinka-Ogunleye,A., Akinpelu,A., Aruna,O., Naidoo,D., Lewandowski,K., Afrough,B., Graham,V., Aarons,E., Hewson,R., Vipond,R., Dunning,J., Chand,M., Brown,C., Cohen-Gihon,I., Erez,N., Shifman,O., Israeli,O., Sharon,M., Schwartz,E., Beth-Din,A., Zvi,A., Mak,T.M., Ng,Y.K., Cui,L., Lin…	National Center for Emerging and Zoonotic Infectious Diseases, Division of High Consequence Pathogens & Pathology, Centers for Disease Control & Prevention (US CDC), USA
NC_063383	Africa	Nigeria	Rivers	2022-05-30	IIb	A	1		Mauldin,M.R., McCollum,A.M., Nakazawa,Y.J., Mandra,A., Whitehouse,E.R., Davidson,W., Zhao,H., Gao,J., Li,Y., Doty,J., Yinka-Ogunleye,A., Akinpelu,A., Aruna,O., Naidoo,D., Lewandowski,K., Afrough,B., Graham,V., Aarons,E., Hewson,R., Vipond,R., Dunning,J., Chand,M., Brown,C., Cohen-Gihon,I., Erez,N., Shifman,O., Israeli,O., Sharon,M., Schwartz,E., Beth-Din,A., Zvi,A., Mak,T.M., Ng,Y.K., Cui,L., Lin…
OL504741	Europe	United Kingdom		2022-07-06	IIb	A.1	0.942173		Atkinson,B., Pottage,T., Ngabo,D., Crook,A., Pitman,J., Summers,S., Pullan,S., Lewandowski,K., Furneaux,J., Davies,K., Brooks,T.	UKHSA, Research
OL504742	Europe	United Kingdom		2022-07-06	IIb	A.1	0.944521		Atkinson,B., Pottage,T., Ngabo,D., Crook,A., Pitman,J., Summers,S., Pullan,S., Lewandowski,K., Furneaux,J., Davies,K., Brooks,T.	UKHSA, Research
OL504743	Europe	United Kingdom		2022-07-06	IIb	A.1	0.945307		Atkinson,B., Pottage,T., Ngabo,D., Crook,A., Pitman,J., Summers,S., Pullan,S., Lewandowski,K., Furneaux,J., Davies,K., Brooks,T.	UKHSA, Research
ON568298	Europe	Germany		2022-05-23	IIb	B.1	1		Antwerpen,M.H., Lang,D., Zange,S., Walter,M.C., Woelfel,R.	Microbiol Genomics & Bioinformatics, Bundeswehr Institute of Microbiology, Germany
ON609725	Europe	Slovenia		2022-05-26	IIb	B.1.3	0.999452		Zakotnik,S., Vlaj,D., Suljic,A., Zorec,T.M., Skubic,C., Rozman,D., Korva,M., Poljak,M., Avsic Zupanc,T.	Laboratory for Diagnostics of Zoonoses & WHO Centre, Institute of Microbiology & Immunology, Faculty of Medicine, University of Ljubljana, Slovenia
ON674051	North America	USA	Florida	2022-06-03	IIb	A.2.1	0.999975	OPG174:290-347	Gigante,C.M., Lee,P., Seabolt,M.H., Wilkins,K., McCollum,A., Hutson,C., Davidson,W., Rao,A., Mendoza,R., Li,Y.	Division of High-Consequence Pathogens & Pathology, Centers for Disease Control & Prevention (US CDC), USA
ON675438	North America	USA	Virginia	2022-06-03	IIb	A.2	0.999949	OPG174:290-347,OPG204:292-352	Gigante,C.M., Griffin-Thomas,L.A., Seabolt,M.H., Wilkins,K., McCollum,A., Hutson,C., Davidson,W., Rao,A., Crain,J., Li,Y.	Division of High-Consequence Pathogens & Pathology, Centers for Disease Control & Prevention (US CDC), USA
ON676707	North America	USA	Texas	2022-06-03	IIb	A.2.3	1	OPG174:290-347	Gigante,C.M., Stringer,J., Seabolt,M.H., Wilkins,K., McCollum,A., Hutson,C., Davidson,W., Rao,A., Schulte,J., Li,Y.	Division of High-Consequence Pathogens & Pathology, Centers for Disease Control & Prevention (US CDC), USA
ON676708	North America	USA	Maryland	2022-06-03	IIb	A.1.1	0.999965		Gigante,C.M., Myers,R., Seabolt,M.H., Wilkins,K., McCollum,A., Hutson,C., Davidson,W., Rao,A., Blythe,D., Li,Y.	Division of High-Consequence Pathogens & Pathology, Centers for Disease Control & Prevention (US CDC), USA
ON694337	Europe	Germany		2022-06-07	IIb	B.1.1	0.999244		Brinkmann,A., Kohl,C., Uddin,S., Pape,K., Schrick,L., Michel,J., Schaade,L., Nitsche,A.	Centre for Biological Threats, Highly Pathogenic Viruses, Robert Koch Institute, Germany
ON754985	Europe	Slovenia		2022-06-14	IIb	B.1.3	1		Zakotnik,S., Vlaj,D., Suljic,A., Zorec,T.M., Korva,M., Poljak,M., Avsic Zupanc,T.	Institute of Microbiology and Immunology, Faculty of Medicine, University of Ljubljana, Laboratory for Diagnostics of Zoonoses and WHO Centre
ON754986	Europe	Slovenia		2022-06-14	IIb	B.1.3	0.999716		Zakotnik,S., Vlaj,D., Suljic,A., Zorec,T.M., Korva,M., Poljak,M., Avsic Zupanc,T.	Institute of Microbiology and Immunology, Faculty of Medicine, University of Ljubljana, Laboratory for Diagnostics of Zoonoses and WHO Centre
ON754987	Europe	Slovenia		2022-06-14	IIb	B.1.3	1		Zakotnik,S., Vlaj,D., Suljic,A., Zorec,T.M., Korva,M., Poljak,M., Avsic Zupanc,T.	Institute of Microbiology and Immunology, Faculty of Medicine, University of Ljubljana, Laboratory for Diagnostics of Zoonoses and WHO Centre
ON755249	Europe	Germany		2022-06-14	IIb	B.1.7	0.997318		Brinkmann,A., Kohl,C., Uddin,S., Pape,K., Schrick,L., Michel,J., Schaade,L., Nitsche,A.
ON782021	Europe	Finland		2022-06-16	IIb	B.1.3	1		Kant,R., Smura,T., Vauhkonen,H., Vapalahti,O.	University of Helsinki, Department of Virology, Faculty of Medicine
ON792320	Europe	Switzerland	Zürich	2022-06-17	IIb	B.1.3	0.999462		Kufner,V., Ziltener,G., Zaheri,M., Schmutz,S., Audige,A., Bernasconi,O., Steiner,K., Huder,J., Shah,C., Capaul,R., Bloemberg,G., Boeni,J., Huber,M., Trkola,A.
ON803415	North America	Canada		2022-06-21	IIb	B.1.4	0.97853		Knox,N., Hole,D., Duggan,A., Yadav,C., Haidl,E., Chapel,M., Graham,M., Domselaar,G.V., Jolly,G., Audet,J., Fernando,L., Antonation,K., Hagan,M., Griffiths,E., Leung,A., Safronetz,D., Eshaghi,A., Gubbay,J.B., Hasso,M., Marchand-Austin,A., Olsha,R., Patel,S.N.	National Microbiology Laboratory, Public Health Agency of Canada
ON803417	North America	Canada		2022-06-21	IIb	B.1.4	0.997804		Knox,N., Duggan,A., Yadav,C., Hole,D., Haidl,E., Chapel,M., Jolly,G., Domselaar,G.V., Antonation,K., Leung,A., Fernando,L., Audet,J., Hagan,M., Graham,M., Griffiths,E., Safronetz,D., Charest,H., Levade,I., Fafard,J.	National Microbiology Laboratory, Public Health Agency of Canada
ON838178	Europe	Slovenia		2022-06-24	IIb	B.1.3	0.999934		Zakotnik,S., Vlaj,D., Suljic,A., Zorec,T.M., Korva,M., Poljak,M., Avsic Zupanc,T.	Institute of Microbiology and Immunology, Faculty of Medicine, University of Ljubljana, Laboratory for Diagnostics of Zoonoses and WHO Centre
ON853649	Europe	Germany		2022-06-27	IIb	B.1.2	0.999361		Brinkmann,A., Kohl,C., Uddin,S., Pape,K., Schrick,L., Michel,J., Jessen,H., Schaade,L., Nitsche,A.
ON853656	Europe	Germany		2022-06-27	IIb	B.1.5	0.999037		Brinkmann,A., Kohl,C., Uddin,S., Pape,K., Schrick,L., Michel,J., Schaade,L., Nitsche,A.
ON853658	Europe	Germany		2022-06-27	IIb	B.1.2	0.9964		Brinkmann,A., Kohl,C., Uddin,S., Pape,K., Schrick,L., Michel,J., Schaade,L., Nitsche,A.
ON853661	Europe	Germany		2022-06-27	IIb	B.1.3	0.99895		Brinkmann,A., Kohl,C., Uddin,S., Pape,K., Schrick,L., Michel,J., Schaade,L., Nitsche,A.
ON853668	Europe	Germany		2022-06-27	IIb	B.1.1	0.998748		Brinkmann,A., Kohl,C., Uddin,S., Pape,K., Schrick,L., Michel,J., Schaade,L., Nitsche,A.
ON853669	Europe	Germany		2022-06-27	IIb	B.1.3	0.999234		Brinkmann,A., Kohl,C., Uddin,S., Pape,K., Schrick,L., Michel,J., Schaade,L., Nitsche,A.
ON880505	North America	Canada		2022-06-30	IIb	B.1.4	0.993727		Duggan,A., Hole,D., Knox,N., Yadav,C., Haidl,E., Chapel,M., Domselaar,G.V., Jolly,G., Audet,J., Fernando,L., Antonation,K., Safronetz,D., Hagan,M., Griffiths,E., Leung,A., Graham,M., Peters,G., Go,A., Laminman,V., Kaplen,B., Eshaghi,A., Gubbay,J.B., Hasso,M., Marchand-Austin,A., Olsha,R., Patel,S.N.	National Microbiology Laboratory, Public Health Agency of Canada
ON880506	North America	Canada		2022-06-30	IIb	B.1.4	0.985787		Duggan,A., Hole,D., Knox,N., Yadav,C., Haidl,E., Chapel,M., Domselaar,G.V., Jolly,G., Audet,J., Fernando,L., Antonation,K., Safronetz,D., Hagan,M., Griffiths,E., Leung,A., Graham,M., Peters,G., Go,A., Laminman,V., Kaplen,B., Eshaghi,A., Gubbay,J.B., Hasso,M., Marchand-Austin,A., Olsha,R., Patel,S.N.	National Microbiology Laboratory, Public Health Agency of Canada
ON880507	North America	Canada		2022-06-30	IIb	B.1.4	0.972699		Duggan,A., Hole,D., Knox,N., Yadav,C., Haidl,E., Chapel,M., Domselaar,G.V., Jolly,G., Audet,J., Fernando,L., Antonation,K., Safronetz,D., Hagan,M., Griffiths,E., Leung,A., Graham,M., Peters,G., Go,A., Laminman,V., Kaplen,B., Eshaghi,A., Gubbay,J.B., Hasso,M., Marchand-Austin,A., Olsha,R., Patel,S.N.	National Microbiology Laboratory, Public Health Agency of Canada
ON880511	North America	Canada		2022-06-30	IIb	B.1.4	1		Duggan,A., Hole,D., Knox,N., Yadav,C., Haidl,E., Chapel,M., Domselaar,G.V., Jolly,G., Audet,J., Fernando,L., Antonation,K., Safronetz,D., Hagan,M., Griffiths,E., Leung,A., Graham,M., Peters,G., Go,A., Laminman,V., Kaplen,B., Eshaghi,A., Gubbay,J.B., Hasso,M., Marchand-Austin,A., Olsha,R., Patel,S.N.	National Microbiology Laboratory, Public Health Agency of Canada
ON880514	North America	Canada		2022-06-30	IIb	B.1.4	0.962654		Duggan,A., Hole,D., Knox,N., Yadav,C., Haidl,E., Chapel,M., Domselaar,G.V., Jolly,G., Audet,J., Fernando,L., Antonation,K., Safronetz,D., Hagan,M., Griffiths,E., Leung,A., Graham,M., Peters,G., Go,A., Laminman,V., Kaplen,B., Eshaghi,A., Gubbay,J.B., Hasso,M., Marchand-Austin,A., Olsha,R., Patel,S.N.	National Microbiology Laboratory, Public Health Agency of Canada
ON880519	North America	Canada		2022-06-30	IIb	B.1.4	1		Duggan,A., Hole,D., Knox,N., Yadav,C., Haidl,E., Chapel,M., Domselaar,G.V., Fernando,L., Graham,M., Antonation,K., Audet,J., Hagan,M., Safronetz,D., Leung,A., Peters,G., Go,A., Laminman,V., Kaplen,B., Jolly,G., Charest,H., Levade,I., Fafard,J.	National Microbiology Laboratory, Public Health Agency of Canada
ON880532	North America	Canada		2022-06-30	IIb	B.1.4	0.979793		Duggan,A., Hole,D., Knox,N., Yadav,C., Haidl,E., Chapel,M., Domselaar,G.V., Fernando,L., Graham,M., Antonation,K., Audet,J., Hagan,M., Safronetz,D., Leung,A., Peters,G., Go,A., Laminman,V., Kaplen,B., Jolly,G., Charest,H., Levade,I., Fafard,J.	National Microbiology Laboratory, Public Health Agency of Canada
ON880534	North America	Canada		2022-06-30	IIb	B.1	0.999457		Duggan,A., Hole,D., Knox,N., Yadav,C., Haidl,E., Chapel,M., Domselaar,G.V., Fernando,L., Graham,M., Antonation,K., Audet,J., Hagan,M., Safronetz,D., Leung,A., Peters,G., Go,A., Laminman,V., Kaplen,B., Jolly,G., Charest,H., Levade,I., Fafard,J.	National Microbiology Laboratory, Public Health Agency of Canada
ON918656	Asia	Taiwan		2022-07-05	IIb	B.1.5	1		Lin,J.-H., Chiu,S.-C., Huang,H.-I., Huang,W.-L., Fann,W.-B., Hsieh,P.-Y., Yang,J.-Y.
ON959170	Europe	Germany		2022-07-11	IIb	B.1.5	1		Brinkmann,A., Kohl,C., Pape,K., Uddin,S., Schrick,L., Michel,J., Schaade,L., Nitsche,A.
ON959173	Europe	Germany		2022-07-11	IIb	B.1.5	1		Brinkmann,A., Kohl,C., Pape,K., Uddin,S., Schrick,L., Michel,J., Schaade,L., Nitsche,A.
ON983159	North America	Canada		2022-07-14	IIb	B.1.4	0.974834		Duggan,A., Hole,D., Yadav,C., Knox,N., Haidl,E., Chapel,M., Domselaar,G.V., Fernando,L., Graham,M., Antonation,K., Audet,J., Hagan,M., Safronetz,D., Leung,A., Peters,G., Go,A., Laminman,V., Kaplen,B., Jolly,G., Marchand-Austin,A., Eshaghi,A., Patel,S.N., Hasso,M., Gubbay,J.B., Olsha,R.	National Microbiology Laboratory, Public Health Agency of Canada
ON983160	North America	Canada		2022-07-14	IIb	B.1.4	1		Duggan,A., Hole,D., Yadav,C., Knox,N., Haidl,E., Chapel,M., Domselaar,G.V., Fernando,L., Graham,M., Antonation,K., Audet,J., Hagan,M., Safronetz,D., Leung,A., Peters,G., Go,A., Laminman,V., Kaplen,B., Jolly,G., Marchand-Austin,A., Eshaghi,A., Patel,S.N., Hasso,M., Gubbay,J.B., Olsha,R.	National Microbiology Laboratory, Public Health Agency of Canada
ON983164	North America	Canada		2022-07-14	IIb	B.1.4	0.995654		Duggan,A., Hole,D., Yadav,C., Knox,N., Haidl,E., Chapel,M., Domselaar,G.V., Fernando,L., Graham,M., Antonation,K., Audet,J., Hagan,M., Safronetz,D., Leung,A., Peters,G., Go,A., Laminman,V., Kaplen,B., Jolly,G., Marchand-Austin,A., Eshaghi,A., Patel,S.N., Hasso,M., Gubbay,J.B., Olsha,R.	National Microbiology Laboratory, Public Health Agency of Canada
OP013008	North America	Canada		2022-07-19	IIb	B.1.4	1		Duggan,A., Hole,D., Yadav,C., Knox,N., Chapel,M., Tyler,A., Haidl,E., Domselaar,G.V., Antonation,K., Audet,J., Fernando,L., Hagan,M., Safronetz,D., Graham,M., Peters,G., Go,A., Laminman,V., Kaplen,B., Leung,A., Jolly,G., Fafard,J., Charest,H., Levade,I.	National Microbiology Laboratory, Public Health Agency of Canada
OP018591	Europe	Germany		2022-07-19	IIb	B.1.1	1		Brinkmann,A., Kohl,C., Pape,K., Uddin,S., Schrick,L., Michel,J., Jessen,H., Schaade,L., Nitsche,A.	Robert Koch Institute, Centre for Biological Threats, Highly Pathogenic Viruses
OP062236	North America	Canada		2022-07-26	IIb	B.1.4	0.995416		Duggan,A., Hole,D., Yadav,C., Knox,N., Tyler,A., Haidl,E., Chapel,M., Domselaar,G.V., Graham,M., Audet,J., Fernando,L., Hagan,M., Safronetz,D., Leung,A., Peters,G., Go,A., Laminman,V., Kaplen,B., Antonation,K., Jolly,G., Griffiths,E., Charest,H., Levade,I., Fafard,J.	National Microbiology Laboratory, Public Health Agency of Canada
OP123049	North America	USA	Washington	2022-08-02	IIb	B.1.3	1		Sereewit,J., Xie,H., Roychoudhury,P., Greninger,A.	UW Virology, Laboratory Medicine
OP123052	North America	USA	Ohio	2022-08-02	IIb	B.1.1	1		Sereewit,J., Xie,H., Roychoudhury,P., Greninger,A.	UW Virology, Laboratory Medicine
OP123053	North America	USA	Ohio	2022-08-02	IIb	B.1.1	1		Sereewit,J., Xie,H., Roychoudhury,P., Greninger,A.	UW Virology, Laboratory Medicine
OP123054	North America	USA	Ohio	2022-08-02	IIb	B.1.1	0.99999		Sereewit,J., Xie,H., Roychoudhury,P., Greninger,A.	UW Virology, Laboratory Medicine
OP169342	North America	USA	Ohio	2022-08-08	IIb	B.1.2	1		Sereewit,J., Xie,H., Roychoudhury,P., Greninger,A.L.	UW Virology, Laboratory Medicine
OP171924	North America	USA	Nebraska	2022-08-08	IIb	B.1.3	1		Tegomoh,B., Cross,S.T., Chapman,R.C., Bernhard,K., McCutchen,E.L., Fauver,J.R., Pratt,C.B., Warden,D.E., Iwen,P.C., Donahue,M., Wiley,M.R.	University of Nebraska Medical Center, Environmental, Agricultural, and Occupational Health
OP185714	North America	USA	Colorado	2022-08-10	IIb	B.1.4	0.999873		Gigante,C.M., Steidley,B., Seabolt,M.H., Zhao,H., Wilkins,K., McCollum,A., Hutson,C., Davidson,W., Rao,A., Davizon,E.S., Li,Y.	CDC, DHCPP-PRB
OP204840	Europe	France		2022-08-23	IIb	B.1.7	0.999878		Seang,S., Burrel,S., Todesco,E., Leducq,V., Monsel,G., Le Pluart,D., Cordevant,C., Pourcher,V., Palich,R., Charpentier,C.	APHP Pitie Salpetriere SU, Virology
OP205076	Europe	United Kingdom		2022-08-11	IIb	B.1.7	1		Groves,N., Osman,K.L., Lewandowski,K.S., Carter,D.P., Pullan,S.T., Myers,R., Vipond,R., Chand,M.	UKHSA, Research and Evaluation
OP205077	Europe	United Kingdom		2022-08-11	IIb	B.1.7	1		Groves,N., Osman,K.L., Lewandowski,K.S., Carter,D.P., Pullan,S.T., Myers,R., Vipond,R., Chand,M.	UKHSA, Research and Evaluation
OP205083	Europe	United Kingdom		2022-08-11	IIb	B.1.2	0.999823		Groves,N., Osman,K.L., Lewandowski,K.S., Carter,D.P., Pullan,S.T., Myers,R., Vipond,R., Chand,M.	UKHSA, Research and Evaluation
OP205098	Europe	United Kingdom		2022-08-11	IIb	B.1.7	0.999985		Groves,N., Osman,K.L., Lewandowski,K.S., Carter,D.P., Pullan,S.T., Myers,R., Vipond,R., Chand,M.	UKHSA, Research and Evaluation
OP205111	Europe	United Kingdom		2022-08-11	IIb	B.1.7	0.999995		Groves,N., Osman,K.L., Lewandowski,K.S., Carter,D.P., Pullan,S.T., Myers,R., Vipond,R., Chand,M.	UKHSA, Research and Evaluation
OP205122	Europe	United Kingdom		2022-08-11	IIb	B.1.7	1		Groves,N., Osman,K.L., Lewandowski,K.S., Carter,D.P., Pullan,S.T., Myers,R., Vipond,R., Chand,M.	UKHSA, Research and Evaluation
OP205133	Europe	United Kingdom		2022-08-11	IIb	B.1.3	0.999985		Groves,N., Osman,K.L., Lewandowski,K.S., Carter,D.P., Pullan,S.T., Myers,R., Vipond,R., Chand,M.	UKHSA, Research and Evaluation
OP225963	North America	USA	Colorado	2022-08-16	IIb	B.1.7	0.999792		Gigante,C.M., Steidley,B., Seabolt,M.H., Zhao,H., Wilkins,K., McCollum,A., Hutson,C., Davidson,W., Rao,A., Davizon,E., Li,Y.	CDC, DHCPP-PRB
OP245307	Europe	Portugal		2022-08-17	IIb	B.1.7	0.960271		Isidro,J., Borges,V., Pinto,M., Sobral,D., Santos,J., Nunes,A., Mixao,V., Ferreira,R., Santos,D., Duarte,S., Vieira,L., Borrego,M.J., Nuncio,S., Lopes de Carvalho,I., Pelerito,A., Cordeiro,R., Gomes,J.P.	National Institute of Health Doutor Ricardo Jorge, Portugal (INSA), Department of Infectious Diseases
OP245331	Europe	Portugal		2022-08-17	IIb	B.1.7	0.984894		Isidro,J., Borges,V., Pinto,M., Sobral,D., Santos,J., Nunes,A., Mixao,V., Ferreira,R., Santos,D., Duarte,S., Vieira,L., Borrego,M.J., Nuncio,S., Lopes de Carvalho,I., Pelerito,A., Cordeiro,R., Gomes,J.P.	National Institute of Health Doutor Ricardo Jorge, Portugal (INSA), Department of Infectious Diseases
OP245337	Europe	Portugal		2022-08-17	IIb	B.1.7	0.942655		Isidro,J., Borges,V., Pinto,M., Sobral,D., Santos,J., Nunes,A., Mixao,V., Ferreira,R., Santos,D., Duarte,S., Vieira,L., Borrego,M.J., Nuncio,S., Lopes de Carvalho,I., Pelerito,A., Cordeiro,R., Gomes,J.P.	National Institute of Health Doutor Ricardo Jorge, Portugal (INSA), Department of Infectious Diseases
OP245357	Europe	Portugal		2022-08-17	IIb	B.1	0.987648		Isidro,J., Borges,V., Pinto,M., Sobral,D., Santos,J., Nunes,A., Mixao,V., Ferreira,R., Santos,D., Duarte,S., Vieira,L., Borrego,M.J., Nuncio,S., Lopes de Carvalho,I., Pelerito,A., Cordeiro,R., Gomes,J.P.	National Institute of Health Doutor Ricardo Jorge, Portugal (INSA), Department of Infectious Diseases
OP257248	North America	USA	Washington	2022-08-19	IIb	B.1.2	1		Sereewit,J., Xie,H., Roychoudhury,P., Greninger,A.L.	UW Virology, Laboratory Medicine
OP263628	Europe	Germany		2022-08-19	IIb	B.1.7	1		Brinkmann,A., Kohl,C., Uddin,S., Pape,K., Schrick,L., Michel,J., Schaade,L., Nitsche,A.	Robert Koch Institute, Centre for Biological Threats, Highly Pathogenic Viruses
OP270029	North America	Canada		2022-08-22	IIb	B.1.4	0.953004		Duggan,A., Hole,D., Yadav,C., Knox,N., Tyler,A., Haidl,E., Chapel,M., Domselaar,G.V., Graham,M., Audet,J., Fernando,L., Hagan,M., Safronetz,D., Leung,A., Peters,G., Go,A., Laminman,V., Kaplen,B., Antonation,K., Griffiths,E., Jolly,G., Charest,H., Levade,I., Fafard,J.	National Microbiology Laboratory, Public Health Agency of Canada
OP279033	North America	Canada		2022-08-23	IIb	B.1.4	0.975097		Duggan,A., Hole,D., Yadav,C., Knox,N., Tyler,A., Haidl,E., Chapel,M., Domselaar,G.V., Graham,M., Audet,J., Fernando,L., Antonation,K., Safronetz,D., Hagan,M., Peters,G., Go,A., Laminman,V., Kaplen,B., Leung,A., Griffiths,E., Jolly,G., Eshaghi,A., Gubbay,J.B., Hasso,M., Marchand-Austin,A., Olsha,R., Patel,S.N.	National Microbiology Laboratory, Public Health Agency of Canada
OP279034	North America	Canada		2022-08-23	IIb	B.1.4	0.970437		Duggan,A., Hole,D., Yadav,C., Knox,N., Tyler,A., Haidl,E., Chapel,M., Domselaar,G.V., Graham,M., Audet,J., Fernando,L., Antonation,K., Safronetz,D., Hagan,M., Peters,G., Go,A., Laminman,V., Kaplen,B., Leung,A., Griffiths,E., Jolly,G., Eshaghi,A., Gubbay,J.B., Hasso,M., Marchand-Austin,A., Olsha,R., Patel,S.N.	National Microbiology Laboratory, Public Health Agency of Canada
OP279035	North America	Canada		2022-08-23	IIb	B.1.4	0.994529		Duggan,A., Hole,D., Yadav,C., Knox,N., Tyler,A., Haidl,E., Chapel,M., Domselaar,G.V., Graham,M., Audet,J., Fernando,L., Antonation,K., Safronetz,D., Hagan,M., Peters,G., Go,A., Laminman,V., Kaplen,B., Leung,A., Griffiths,E., Jolly,G., Eshaghi,A., Gubbay,J.B., Hasso,M., Marchand-Austin,A., Olsha,R., Patel,S.N.	National Microbiology Laboratory, Public Health Agency of Canada
OP279038	North America	Canada		2022-08-23	IIb	B.1.4	0.930875		Duggan,A., Hole,D., Yadav,C., Knox,N., Tyler,A., Haidl,E., Chapel,M., Domselaar,G.V., Graham,M., Audet,J., Fernando,L., Antonation,K., Safronetz,D., Hagan,M., Peters,G., Go,A., Laminman,V., Kaplen,B., Leung,A., Griffiths,E., Jolly,G., Eshaghi,A., Gubbay,J.B., Hasso,M., Marchand-Austin,A., Olsha,R., Patel,S.N.	National Microbiology Laboratory, Public Health Agency of Canada
OP279040	North America	Canada		2022-08-23	IIb	B.1.4	0.920161		Duggan,A., Hole,D., Yadav,C., Knox,N., Tyler,A., Haidl,E., Chapel,M., Domselaar,G.V., Graham,M., Audet,J., Fernando,L., Antonation,K., Safronetz,D., Hagan,M., Peters,G., Go,A., Laminman,V., Kaplen,B., Leung,A., Griffiths,E., Jolly,G., Eshaghi,A., Gubbay,J.B., Hasso,M., Marchand-Austin,A., Olsha,R., Patel,S.N.	National Microbiology Laboratory, Public Health Agency of Canada
OP279041	North America	Canada		2022-08-23	IIb	B.1.4	0.98854		Duggan,A., Hole,D., Yadav,C., Knox,N., Tyler,A., Haidl,E., Chapel,M., Domselaar,G.V., Graham,M., Audet,J., Fernando,L., Antonation,K., Safronetz,D., Hagan,M., Peters,G., Go,A., Laminman,V., Kaplen,B., Leung,A., Griffiths,E., Jolly,G., Eshaghi,A., Gubbay,J.B., Hasso,M., Marchand-Austin,A., Olsha,R., Patel,S.N.	National Microbiology Laboratory, Public Health Agency of Canada
OP279042	North America	Canada		2022-08-23	IIb	B.1.4	0.979037	OPG198:230-283	Duggan,A., Hole,D., Yadav,C., Knox,N., Tyler,A., Haidl,E., Chapel,M., Domselaar,G.V., Graham,M., Audet,J., Fernando,L., Antonation,K., Safronetz,D., Hagan,M., Peters,G., Go,A., Laminman,V., Kaplen,B., Leung,A., Griffiths,E., Jolly,G., Eshaghi,A., Gubbay,J.B., Hasso,M., Marchand-Austin,A., Olsha,R., Patel,S.N.	National Microbiology Laboratory, Public Health Agency of Canada
OP279043	North America	Canada		2022-08-23	IIb	B.1.4	0.998748		Duggan,A., Hole,D., Yadav,C., Knox,N., Tyler,A., Haidl,E., Chapel,M., Domselaar,G.V., Graham,M., Audet,J., Fernando,L., Antonation,K., Safronetz,D., Hagan,M., Peters,G., Go,A., Laminman,V., Kaplen,B., Leung,A., Griffiths,E., Jolly,G., Eshaghi,A., Gubbay,J.B., Hasso,M., Marchand-Austin,A., Olsha,R., Patel,S.N.	National Microbiology Laboratory, Public Health Agency of Canada
OP279044	North America	Canada		2022-08-23	IIb	B.1.4	0.97632		Duggan,A., Hole,D., Yadav,C., Knox,N., Tyler,A., Haidl,E., Chapel,M., Domselaar,G.V., Graham,M., Audet,J., Fernando,L., Antonation,K., Safronetz,D., Hagan,M., Peters,G., Go,A., Laminman,V., Kaplen,B., Leung,A., Griffiths,E., Jolly,G., Eshaghi,A., Gubbay,J.B., Hasso,M., Marchand-Austin,A., Olsha,R., Patel,S.N.	National Microbiology Laboratory, Public Health Agency of Canada
OP279045	North America	Canada		2022-08-23	IIb	B.1.4	0.999113		Duggan,A., Hole,D., Yadav,C., Knox,N., Tyler,A., Haidl,E., Chapel,M., Domselaar,G.V., Graham,M., Audet,J., Fernando,L., Antonation,K., Safronetz,D., Hagan,M., Peters,G., Go,A., Laminman,V., Kaplen,B., Leung,A., Griffiths,E., Jolly,G., Eshaghi,A., Gubbay,J.B., Hasso,M., Marchand-Austin,A., Olsha,R., Patel,S.N.	National Microbiology Laboratory, Public Health Agency of Canada
OP279047	North America	Canada		2022-08-23	IIb	B.1.4	0.952142		Duggan,A., Hole,D., Yadav,C., Knox,N., Tyler,A., Haidl,E., Chapel,M., Domselaar,G.V., Graham,M., Audet,J., Fernando,L., Antonation,K., Safronetz,D., Hagan,M., Peters,G., Go,A., Laminman,V., Kaplen,B., Leung,A., Griffiths,E., Jolly,G., Eshaghi,A., Gubbay,J.B., Hasso,M., Marchand-Austin,A., Olsha,R., Patel,S.N.	National Microbiology Laboratory, Public Health Agency of Canada
OP279048	North America	Canada		2022-08-23	IIb	B.1.4	0.995066		Duggan,A., Hole,D., Yadav,C., Knox,N., Tyler,A., Haidl,E., Chapel,M., Domselaar,G.V., Graham,M., Audet,J., Fernando,L., Antonation,K., Safronetz,D., Hagan,M., Peters,G., Go,A., Laminman,V., Kaplen,B., Leung,A., Griffiths,E., Jolly,G., Eshaghi,A., Gubbay,J.B., Hasso,M., Marchand-Austin,A., Olsha,R., Patel,S.N.	National Microbiology Laboratory, Public Health Agency of Canada
OP279049	North America	Canada		2022-08-23	IIb	B.1.4	0.904401		Duggan,A., Hole,D., Yadav,C., Knox,N., Tyler,A., Haidl,E., Chapel,M., Domselaar,G.V., Graham,M., Audet,J., Fernando,L., Antonation,K., Safronetz,D., Hagan,M., Peters,G., Go,A., Laminman,V., Kaplen,B., Leung,A., Griffiths,E., Jolly,G., Eshaghi,A., Gubbay,J.B., Hasso,M., Marchand-Austin,A., Olsha,R., Patel,S.N.	National Microbiology Laboratory, Public Health Agency of Canada

## Sheet: Table S3
Supplementary Table 3. Monkeypox virus specimen PCR Ct values and WGS genome coverage, mean depth, mean base quality and mean mapping quality
Specimen ID	PCR Ct value	Run Number	Genome Coverage	Mean Depth	Mean Base Quality	Mean Mapping Quality
PHOL052	17.78	1	99.8063	1899.51	35.3	55.1
PHOL053	21.76	1	99.8063	2971.62	35.5	54.2
PHOL054	17.85	1	99.8129	2448.96	35.5	55
PHOL055	21.58	1	99.7891	1381.52	34.9	55.1
PHOL057	17.92	1	99.7632	1826.09	35.3	56.2
PHOL058	18.85	1	99.9239	1941.06	35.5	50
PHOL059	17.92	1	99.7901	3209.68	35.4	55.4
PHOL060	16.67	1	99.7881	1160.57	35.2	56
PHOL061	13.92	1	99.9817	1716.12	35.4	55.6
PHOL063	20.62	1	99.8053	640.937	35.1	53.3
PHOL064	21.31	1	99.6618	423.576	35.1	57.3
PHOL065	20.22	1	99.7739	975.173	35	55.5
PHOL066	16.35	1	99.8063	1392.44	35.1	56
PHOL067	15.71	1	99.7992	649.216	34.9	55.7
PHOL068	16.14	1	99.8033	1602.61	35.3	54
PHOL071	18.71	1	99.7825	1043.13	35.2	55.6
PHOL072	16.15	1	99.783	1186.33	35.2	56.1
PHOL073	18.17	1	99.6735	1300.46	35.3	55.5
PHOL074	20.65	1	99.8378	1735.77	35.5	55.2
PHOL075	18.72	1	99.7896	1450.53	35.4	56
PHOL077	23.42	2	99.8225	635.752	35	50.5
PHOL078	23.48	2	95.2396	856.204	35.1	51.7
PHOL079	16.9	2	99.822	1188.39	35.2	50.6
PHOL080	20.61	2	99.8124	1435.7	35.1	50.7
PHOL081	16.74	2	99.7891	1361.21	35.1	51.3
PHOL082	20.91	2	99.8043	1905.61	34.9	52.5
PHOL083	14.61	2	99.8231	1844.16	35.1	50.9
PHOL084	19.63	2	99.8291	1325.18	34.8	52.9
PHOL085	12.7	2	96.1365	747.089	35.1	48.8
PHOL086	17.78	2	99.8753	389.067	35.3	46.6
PHOL087	24.87	2	99.7881	787.792	35.1	52.2
PHOL088	15.79	2	99.7561	410.091	35.1	50.3
PHOL089	24.12	2	99.8383	578.155	35.2	47.7
PHOL090	24.43	2	99.8083	469.651	35.2	45.2
PHOL091	16.42	2	99.8322	1150.67	35.3	49.4
PHOL092	14.47	2	99.8337	1437.7	35.2	51.8
PHOL093	14.12	2	99.9544	1832.01	35.3	49
PHOL094	17.41	2	99.8225	1972.57	34.9	50.8
PHOL095	15.91	2	99.9103	2674.22	35.2	49.2
PHOL096	17.84	2	99.8053	1910.39	35.1	49
PHOL097	23.12	2	99.8053	1772.09	35.1	49.8
PHOL098	19.04	2	99.8048	2289.53	35.2	48.1
PHOL099	15.38	2	99.7891	1364.32	35.1	48.2
PHOL100	11.6	3	99.785	1304.94	35.8	56.7
PHOL101	12	3	99.9691	1194.81	35.7	57.4
PHOL102	10.8	3	99.818	1472.23	35.8	56.8
PHOL103	12.8	3	99.8013	1294.95	35.8	57
PHOL104	11.4	3	99.82	1167.16	35.8	57.7
PHOL105	13	3	99.7237	1500.12	35.9	57.5
PHOL106	13.8	3	99.7881	1328.75	35.8	55.5
PHOL107	12.8	3	99.8859	1242.55	35.8	56.2
PHOL108	13.3	3	99.8023	1273.07	35.3	54.3
PHOL109	13.1	3	99.785	1885.53	35.9	56.9
PHOL110	12.8	3	99.7931	3135.04	35.9	55.8
PHOL111	12.2	3	99.7384	1178.58	35.5	57.4
PHOL112	14.2	3	99.8215	1912.59	35.9	56.3
PHOL113	13	3	99.6841	1315.75	35.9	56.6
PHOL114	13.8	3	99.7399	1501.94	35.8	55.7
PHOL115	14.5	3	99.8053	896.724	35.7	54.6
PHOL116	16	3	99.7901	1314.65	35.9	56.2
PHOL117	14.6	3	99.784	837.412	35.6	57.1
PHOL118	16.3	3	99.8058	1720.64	35.7	55.7
PHOL119	14.8	3	99.7896	1306.44	35.8	56.8
PHOL120	16.6	3	96.7779	1087.78	35.7	56.3
PHOL121	15.5	3	99.8063	1646.47	35.8	55.5
PHOL122	18.6	3	99.8225	1562.4	35.8	55
PHOL123	20.3	3	99.8033	1249.26	35.8	54.8
PHOL124	15.7	3	99.8048	1160.13	35.8	55.2
PHOL125	11.9	3	99.8063	1595.28	35.8	56
PHOL126	21.2	4	99.8104	1186.2	35.7	47.1
PHOL127	22.1	4	99.785	1663.95	35.6	52.6
PHOL128	20.4	4	99.8291	1335.74	35.7	52.8
PHOL129	22.5	4	99.822	1397.74	35.7	53.7
PHOL130	21.5	4	99.7881	1247.02	35.6	51.1
PHOL131	23.1	4	99.8225	1595.65	35.8	48.6
PHOL132	22.7	4	99.852	1705.36	35.7	52
PHOL133	23.1	4	99.8063	2661.65	35.8	52.1
PHOL134	22.7	4	99.8013	1254.36	35.7	51.6
PHOL135	22.9	4	99.8961	1367.25	35.6	48.8
PHOL137	21.6	4	98.5657	1074.99	34.2	52.5
PHOL139	17.2	4	99.3039	1186.91	35.7	48
PHOL140	20.3	4	99.8712	1455.25	35.7	52.3
PHOL141	20.3	4	99.8646	1381.5	35.6	48.5
PHOL142	23.9	4	99.7561	735.067	35.6	46.2
PHOL145	25.1	4	99.8063	1489.71	35.4	52.8
PHOL146	27.9	4	99.9153	1791.03	35.6	48.4
PHOL147	27.9	4	99.2876	1129.43	35.5	45.7
PHOL148	26.8	4	99.6644	1083.69	35.5	54.1
PHOL149	26	4	90.8403	110.032	35.2	38
PHOL150	27.5	4	99.5143	353.82	35.6	51
PHOL154	26.5	4	99.7891	1343.37	35.7	51.9
Median	17.85	NA	99.8048	1335.74	35.5	53.7
Mean	18.4099	NA	99.5585	1394.81	35.4396	52.8659
95% CI	17.5-19.3	NA	99.32-99.80	1275-1515	35.4-35.5	52.1-53.6
NA: not applicable
